# Supplementary material for: The structure of spontaneous speech changes in Alzheimer’s disease: Crosslingual evidence from English and Greek
Source: PLoS One. 2025 May 22;20(5):e0324270. doi: 10.1371/journal.pone.0324270 (PMC12097628; doi:10.1371/journal.pone.0324270)
Supplement: S2 File — (XLSX) [file pone.0324270.s002.xlsx]

## Sheet: en_summary
Feat	Deviance	Fit_p	Var	Coefficient	CI_lower	CI_upper	SE	z	P>|z|
FT_GSim	0.161367	1	Intercept	0.264064	0.23825	0.289878	0.0131709	20.0491	2.05427e-89
FT_GSim	0.161367	1	C(dx, Treatment("NC"))[T.pAD]	0.0158849	0.00899379	0.0227759	0.00351591	4.51799	6.24303e-06
FT_GSim	0.161367	1	C(sex)[T.1]	0.0080489	0.00102534	0.0150725	0.00358351	2.24609	0.0246981
FT_GSim	0.161367	1	FT_TTR	-0.108471	-0.139481	-0.0774617	0.0158215	-6.85592	7.08527e-12
FT_LSim	0.24405	1	Intercept	0.343124	0.311946	0.374302	0.0159075	21.5699	3.44216e-103
FT_LSim	0.24405	1	C(dx, Treatment("NC"))[T.pAD]	0.00817099	-0.000285387	0.0166274	0.00431456	1.89382	0.058249
FT_LSim	0.24405	1	FT_TTR	-0.126719	-0.164773	-0.088665	0.0194156	-6.52665	6.72584e-11
BERT_GSim	0.167706	1	Intercept	0.367966	0.359609	0.376323	0.00426385	86.299	0
BERT_GSim	0.167706	1	C(dx, Treatment("NC"))[T.pAD]	0.00976097	0.00293867	0.0165833	0.00348083	2.80421	0.00504401
BERT_GSim	0.167706	1	BERT_TokenNum	-9.40662e-05	-0.000133155	-5.49777e-05	1.99435e-05	-4.71664	2.39768e-06
BERT_LSim	0.229972	1	Intercept	0.506893	0.501175	0.51261	0.00291713	173.764	0
BERT_LSim	0.229972	1	C(dx, Treatment("NC"))[T.pAD]	0.00246196	-0.00550692	0.0104308	0.00406583	0.605526	0.54483
PPL	11.5758	1	Intercept	0.938638	0.754569	1.12271	0.0939144	9.99461	1.60924e-23
PPL	11.5758	1	C(dx, Treatment("NC"))[T.pAD]	0.0953041	0.0276177	0.16299	0.0345345	2.75968	0.00578583
PPL	11.5758	1	BERT_TTR	1.97987	1.623	2.33674	0.182079	10.8737	1.5386e-27
CLIP	0.0372824	1	Intercept	0.196656	0.192715	0.200596	0.00201039	97.8198	0
CLIP	0.0372824	1	C(dx, Treatment("NC"))[T.pAD]	-0.010115	-0.0133317	-0.00689828	0.0016412	-6.16317	7.13049e-10
CLIP	0.0372824	1	BERT_TokenNum	-4.21574e-05	-6.05874e-05	-2.37273e-05	9.40326e-06	-4.48327	7.35072e-06
ADD	22.9739	1	Intercept	1.47135	1.37064	1.57206	0.051383	28.6349	2.47079e-180
ADD	22.9739	1	C(dx, Treatment("NC"))[T.pAD]	-0.212618	-0.292924	-0.132312	0.0409733	-5.18918	2.11224e-07
ADD	22.9739	1	FT_WordNum	0.000277626	-0.00115864	0.00171389	0.000732802	0.378856	0.704795

## Sheet: el_summary
Feat	Deviance	Fit_p	Var	Coefficient	CI_lower	CI_upper	SE	z	P>|z|
FT_GSim	0.0640808	1	Intercept	0.380211	0.315392	0.44503	0.0330715	11.4966	1.37164e-30
FT_GSim	0.0640808	1	C(dx, Treatment("NC"))[T.pAD]	0.0120076	-0.00731121	0.0313265	0.00985673	1.21822	0.223142
FT_GSim	0.0640808	1	C(sex)[T.1]	0.038891	0.0174165	0.0603655	0.0109566	3.54956	0.000385877
FT_GSim	0.0640808	1	FT_TTR	-0.181045	-0.249321	-0.112768	0.0348355	-5.19713	2.02385e-07
FT_LSim	0.124479	1	Intercept	0.351094	0.267184	0.435004	0.042812	8.20084	2.38722e-16
FT_LSim	0.124479	1	C(dx, Treatment("NC"))[T.pAD]	0.0325942	0.0059339	0.0592544	0.0136024	2.3962	0.0165659
FT_LSim	0.124479	1	FT_TTR	-0.0902209	-0.183772	0.00333033	0.0477311	-1.89019	0.0587324
BERT_GSim	0.0541421	1	Intercept	0.266993	0.245806	0.28818	0.0108097	24.6993	1.08805e-134
BERT_GSim	0.0541421	1	C(dx, Treatment("NC"))[T.pAD]	0.00606457	-0.0113294	0.0234585	0.00887462	0.683361	0.494379
BERT_GSim	0.0541421	1	BERT_TokenNum	0.00018521	-8.94813e-05	0.000459901	0.000140151	1.3215	0.186334
BERT_LSim	0.0954368	1	Intercept	0.436591	0.420723	0.452459	0.00809613	53.9259	0
BERT_LSim	0.0954368	1	C(dx, Treatment("NC"))[T.pAD]	0.00788998	-0.0149784	0.0307584	0.0116678	0.676221	0.4989
PPL	16.1056	0.999999	Intercept	1.02745	0.174281	1.88062	0.435298	2.36033	0.0182584
PPL	16.1056	0.999999	C(dx, Treatment("NC"))[T.pAD]	0.0100719	-0.342192	0.362336	0.17973	0.0560393	0.955311
PPL	16.1056	0.999999	BERT_TTR	2.86819	1.69034	4.04604	0.600955	4.77271	1.81759e-06
CLIP	0.026725	1	Intercept	0.179646	0.164761	0.194531	0.00759462	23.6544	1.06457e-123
CLIP	0.026725	1	C(dx, Treatment("NC"))[T.pAD]	-0.00387879	-0.0160993	0.0083417	0.00623506	-0.622094	0.53388
CLIP	0.026725	1	BERT_TokenNum	-0.000202698	-0.000395689	-9.70812e-06	9.84663e-05	-2.05856	0.0395367
ADD	20.6176	0.999953	Intercept	1.22358	0.812657	1.6345	0.209657	5.83609	5.34411e-09
ADD	20.6176	0.999953	C(dx, Treatment("NC"))[T.pAD]	-0.274473	-0.613986	0.0650402	0.173224	-1.5845	0.113081
ADD	20.6176	0.999953	FT_WordNum	0.0158781	0.00443559	0.0273207	0.00583815	2.71972	0.00653365

## Sheet: group_comparison
Feat	Coefficient	CI_lower	CI_upper	SE	z	P>|z|	q	langauge
FT_GSim	0.0158849	0.00899379	0.0227759	0.00351591	4.51799	6.24303e-06	1.45671e-05	EN
FT_LSim	0.00817099	-0.000285387	0.0166274	0.00431456	1.89382	0.058249	0.0679572	EN
BERT_GSim	0.00976097	0.00293867	0.0165833	0.00348083	2.80421	0.00504401	0.00810017	EN
BERT_LSim	0.00246196	-0.00550692	0.0104308	0.00406583	0.605526	0.54483	0.54483	EN
PPL	0.0953041	0.0276177	0.16299	0.0345345	2.75968	0.00578583	0.00810017	EN
CLIP	-0.010115	-0.0133317	-0.00689828	0.0016412	-6.16317	7.13049e-10	4.99135e-09	EN
ADD	-0.212618	-0.292924	-0.132312	0.0409733	-5.18918	2.11224e-07	7.39282e-07	EN
FT_GSim	0.0120076	-0.00731121	0.0313265	0.00985673	1.21822	0.223142	0.520664	EL
FT_LSim	0.0325942	0.0059339	0.0592544	0.0136024	2.3962	0.0165659	0.115962	EL
BERT_GSim	0.00606457	-0.0113294	0.0234585	0.00887462	0.683361	0.494379	0.62286	EL
BERT_LSim	0.00788998	-0.0149784	0.0307584	0.0116678	0.676221	0.4989	0.62286	EL
PPL	0.0100719	-0.342192	0.362336	0.17973	0.0560393	0.955311	0.955311	EL
CLIP	-0.00387879	-0.0160993	0.0083417	0.00623506	-0.622094	0.53388	0.62286	EL
ADD	-0.274473	-0.613986	0.0650402	0.173224	-1.5845	0.113081	0.395783	EL

## Sheet: en_mmse
Feat	Deviance	Fit_p	Var	Coefficient	CI_lower	CI_upper	SE	z	P>|z|
FT_GSim	0.113957	1	Intercept	0.308421	0.271694	0.345148	0.0187388	16.4589	7.23654e-61
FT_GSim	0.113957	1	C(sex)[T.1]	0.00797745	-0.00367446	0.0196294	0.00594496	1.34188	0.179633
FT_GSim	0.113957	1	mmse	-0.00162408	-0.00267593	-0.000572236	0.000536666	-3.02624	0.00247614
FT_GSim	0.113957	1	FT_TTR	-0.107735	-0.154595	-0.0608741	0.0239089	-4.50605	6.60446e-06
FT_LSim	0.154836	1	Intercept	0.350442	0.308734	0.392149	0.0212796	16.4684	6.18588e-61
FT_LSim	0.154836	1	mmse	4.01665e-06	-0.00120627	0.0012143	0.000617502	0.00650467	0.99481
FT_LSim	0.154836	1	FT_TTR	-0.125681	-0.179946	-0.0714153	0.0276869	-4.53935	5.64276e-06
BERT_GSim	0.0959981	1	Intercept	0.388637	0.369156	0.408119	0.00993992	39.0986	0
BERT_GSim	0.0959981	1	mmse	-0.00040731	-0.00133068	0.000516062	0.000471116	-0.864563	0.387279
BERT_GSim	0.0959981	1	BERT_TokenNum	-0.000114503	-0.000167376	-6.16308e-05	2.69763e-05	-4.24459	2.18992e-05
BERT_LSim	0.178888	1	Intercept	0.505295	0.481877	0.528714	0.0119485	42.2894	0
BERT_LSim	0.178888	1	mmse	0.000227492	-0.00102748	0.00148246	0.000640304	0.355287	0.722374
PPL	5.35506	1	Intercept	1.04856	0.827027	1.27008	0.113027	9.27703	1.74261e-20
PPL	5.35506	1	mmse	-0.00432697	-0.011985	0.00333101	0.00390721	-1.10743	0.268107
PPL	5.35506	1	BERT_TTR	2.1192	1.69193	2.54647	0.217998	9.7212	2.44872e-22
CLIP	0.0139256	1	Intercept	0.181978	0.174558	0.189398	0.0037858	48.0686	0
CLIP	0.0139256	1	mmse	0.000290482	-6.12005e-05	0.000642165	0.000179433	1.61889	0.105472
CLIP	0.0139256	1	BERT_TokenNum	-4.56418e-05	-6.57793e-05	-2.55043e-05	1.02744e-05	-4.44227	8.90135e-06
ADD	10.9213	1	Intercept	1.22102	1.0185	1.42354	0.103328	11.8169	3.19224e-32
ADD	10.9213	1	mmse	0.00557459	-0.00430421	0.0154534	0.00504029	1.106	0.268725
ADD	10.9213	1	FT_WordNum	-0.00092116	-0.00284857	0.00100625	0.000983392	-0.936717	0.348904

## Sheet: el_mmse
Feat	Deviance	Fit_p	Var	Coefficient	CI_lower	CI_upper	SE	z	P>|z|
FT_GSim	0.0284728	1	Intercept	0.49089	0.368798	0.612982	0.0622932	7.88032	3.26551e-15
FT_GSim	0.0284728	1	C(sex)[T.1]	0.0395952	0.00819682	0.0709937	0.0160199	2.47163	0.0134499
FT_GSim	0.0284728	1	mmse	-0.00321199	-0.00636809	-5.58963e-05	0.00161028	-1.99468	0.0460782
FT_GSim	0.0284728	1	FT_TTR	-0.219264	-0.327093	-0.111435	0.0550158	-3.98547	6.73453e-05
FT_LSim	0.0509923	1	Intercept	0.510768	0.351358	0.670179	0.0813334	6.27993	3.38718e-10
FT_LSim	0.0509923	1	mmse	-0.00177469	-0.00588894	0.00233956	0.00209914	-0.845435	0.397868
FT_LSim	0.0509923	1	FT_TTR	-0.198048	-0.338542	-0.0575541	0.0716819	-2.76287	0.00572949
BERT_GSim	0.0253699	1	Intercept	0.317682	0.256413	0.378952	0.0312606	10.1624	2.91803e-24
BERT_GSim	0.0253699	1	mmse	-0.00179114	-0.00482815	0.00124586	0.00154952	-1.15593	0.247709
BERT_GSim	0.0253699	1	BERT_TokenNum	7.20722e-05	-0.00037138	0.000515524	0.000226255	0.318544	0.750073
BERT_LSim	0.0387203	1	Intercept	0.539491	0.465697	0.613285	0.0376506	14.3289	1.44401e-46
BERT_LSim	0.0387203	1	mmse	-0.00453259	-0.00797511	-0.00109007	0.00175642	-2.58058	0.00986339
PPL	9.21587	0.995175	Intercept	0.715581	-1.66025	3.09141	1.21218	0.590326	0.554972
PPL	9.21587	0.995175	mmse	0.0105516	-0.0623794	0.0834827	0.0372104	0.283567	0.776743
PPL	9.21587	0.995175	BERT_TTR	3.01774	0.771243	5.26424	1.14619	2.63284	0.0084675
CLIP	0.0179342	1	Intercept	0.159416	0.107902	0.21093	0.0262832	6.06531	1.31696e-09
CLIP	0.0179342	1	mmse	0.00105926	-0.00149419	0.00361271	0.0013028	0.813064	0.416181
CLIP	0.0179342	1	BERT_TokenNum	-0.000296226	-0.000669071	7.66187e-05	0.00019023	-1.5572	0.119424
ADD	9.68635	0.993055	Intercept	0.708499	-0.493395	1.91039	0.613222	1.15537	0.247939
ADD	9.68635	0.993055	mmse	0.0195397	-0.0392707	0.0783501	0.0300059	0.651196	0.51492
ADD	9.68635	0.993055	FT_WordNum	0.0102815	-0.0080134	0.0285764	0.0093343	1.10147	0.27069

## Sheet: mmse
Feat	Coefficient	CI_lower	CI_upper	SE	z	P>|z|	q	langauge
FT_GSim	-0.00162408	-0.00267593	-0.000572236	0.000536666	-3.02624	0.00247614	0.017333	EN
FT_LSim	4.01665e-06	-0.00120627	0.0012143	0.000617502	0.00650467	0.99481	0.99481	EN
BERT_GSim	-0.00040731	-0.00133068	0.000516062	0.000471116	-0.864563	0.387279	0.54219	EN
BERT_LSim	0.000227492	-0.00102748	0.00148246	0.000640304	0.355287	0.722374	0.84277	EN
PPL	-0.00432697	-0.011985	0.00333101	0.00390721	-1.10743	0.268107	0.470268	EN
CLIP	0.000290482	-6.12005e-05	0.000642165	0.000179433	1.61889	0.105472	0.36915	EN
ADD	0.00557459	-0.00430421	0.0154534	0.00504029	1.106	0.268725	0.470268	EN
FT_GSim	-0.00321199	-0.00636809	-5.58963e-05	0.00161028	-1.99468	0.0460782	0.161274	EL
FT_LSim	-0.00177469	-0.00588894	0.00233956	0.00209914	-0.845435	0.397868	0.582654	EL
BERT_GSim	-0.00179114	-0.00482815	0.00124586	0.00154952	-1.15593	0.247709	0.577987	EL
BERT_LSim	-0.00453259	-0.00797511	-0.00109007	0.00175642	-2.58058	0.00986339	0.0690437	EL
PPL	0.0105516	-0.0623794	0.0834827	0.0372104	0.283567	0.776743	0.776743	EL
CLIP	0.00105926	-0.00149419	0.00361271	0.0013028	0.813064	0.416181	0.582654	EL
ADD	0.0195397	-0.0392707	0.0783501	0.0300059	0.651196	0.51492	0.60074	EL
