# Supplementary material for: The structure of spontaneous speech changes in Alzheimer’s disease: Crosslingual evidence from English and Greek
Source: PLoS One. 2025 May 22;20(5):e0324270. doi: 10.1371/journal.pone.0324270 (PMC12097628; doi:10.1371/journal.pone.0324270)
Supplement: S3 File — (CSV) [file pone.0324270.s003.csv]

PAR	language	FT_WordNum	FT_TTR	FT_GSim	FT_LSim	BERT_TokenNum	BERT_TTR	BERT_GSim	BERT_LSim	BERT_GVar	BERT_LVar	CLIP	PPL	ADD
adrso002	EN	67	0.865671642	0.159167076	0.245901703	225	0.457777778	0.319922537	0.497431569	0.015777788	0.033266263	0.222347528	5.872552645	2.189988618
adrso003	EN	34	0.882352941	0.167466065	0.236565203	95	0.621052632	0.329065704	0.510957517	0.017299271	0.031383294	0.209996656	6.363420359	1.92991453
adrso004	EN	21	1	0.179243047	0.233433263	53	0.773584906	0.373623259	0.528097033	0.01907434	0.030974793	0.207872838	12.23822157	1.535694444
adrso005	EN	62	0.919354839	0.198544395	0.245699792	191	0.523560209	0.319876434	0.498631454	0.014914702	0.035753122	0.206981197	9.428030057	2.051364522
adrso006	EN	40	0.875	0.205304262	0.259380195	108	0.648148148	0.337484061	0.522208397	0.015294416	0.02964654	0.189442635	6.84998295	1.735675039
adrso007	EN	29	0.896551724	0.183394827	0.219484967	86	0.674418605	0.33161834	0.476758812	0.018414335	0.033806114	0.198298901	7.584092151	1.525595238
adrso008	EN	59	0.813559322	0.223108156	0.281569738	172	0.5	0.335842097	0.516982879	0.013007429	0.026059468	0.199116707	5.581900938	1.737007809
adrso009	EN	34	0.970588235	0.173142046	0.250486393	96	0.625	0.362483075	0.528409905	0.018053336	0.033570078	0.248112381	6.890795732	2.255268886
adrso010	EN	18	1	0.135095981	0.195145333	60	0.633333333	0.285895509	0.436993248	0.024502181	0.047741665	0.20789206	11.39409416	1.851352814
adrso011	EN	40	0.9	0.184532271	0.259615009	145	0.565517241	0.318286525	0.503418865	0.012770858	0.031998049	0.19708325	6.71593005	1.855083805
adrso012	EN	53	0.867924528	0.170458725	0.231254039	178	0.511235955	0.327943428	0.503833454	0.014935206	0.035368383	0.192700684	7.185955666	1.757055804
adrso013	EN	27	0.925925926	0.166599932	0.227477623	69	0.666666667	0.361222741	0.52226022	0.016421218	0.031357328	0.196006909	9.23345179	1.206784188
adrso014	EN	56	0.892857143	0.203531189	0.231968284	181	0.596685083	0.306838248	0.491718474	0.01383819	0.036544422	0.190991178	5.684384022	1.791421872
adrso015	EN	75	0.68	0.216783591	0.240178758	244	0.385245902	0.339545539	0.492331583	0.014847766	0.028166685	0.174755841	5.721802564	1.389531989
adrso016	EN	36	0.916666667	0.170630617	0.240484191	108	0.564814815	0.332315235	0.480419009	0.019078822	0.036191486	0.203686595	7.621623251	1.724650072
adrso017	EN	66	0.742424242	0.181933363	0.253674846	230	0.447826087	0.33256818	0.536044707	0.013681347	0.027194173	0.18052046	5.578746094	1.283842279
adrso018	EN	57	0.912280702	0.200080476	0.246778835	196	0.464285714	0.328579581	0.512260159	0.013182627	0.025136534	0.181143492	5.655292336	1.678118214
adrso019	EN	55	0.709090909	0.206787948	0.253063296	176	0.409090909	0.409266216	0.544099792	0.017231619	0.025332617	0.204966456	5.435704293	2.024395095
adrso020	EN	27	0.703703704	0.196208778	0.335096636	86	0.5	0.378071034	0.524387873	0.018486264	0.024518999	0.197031215	6.105954572	1.440353764
adrso021	EN	81	0.790123457	0.183599366	0.223582505	209	0.492822967	0.322370903	0.49206224	0.014508906	0.030539799	0.201727644	8.603359489	1.556904762
adrso022	EN	41	0.804878049	0.216417337	0.278863482	109	0.623853211	0.348143989	0.500728009	0.014014941	0.02611063	0.196450487	6.994492286	1.629493464
adrso023	EN	57	0.754385965	0.200965502	0.275252757	153	0.516339869	0.320078077	0.490692911	0.014328327	0.026005507	0.185955659	7.13834273	1.345226424
adrso024	EN	72	0.708333333	0.210414869	0.313425603	307	0.325732899	0.324940394	0.466922501	0.017355598	0.02827912	0.174327031	5.022119728	1.026167611
adrso025	EN	101	0.811881188	0.207011891	0.269639533	365	0.408219178	0.331241453	0.523087681	0.013160741	0.026856284	0.180921897	8.630452923	1.622661995
adrso027	EN	42	0.785714286	0.200464667	0.270226799	156	0.416666667	0.371797472	0.526874189	0.022665632	0.036796214	0.182340086	5.1017247	1.209447034
adrso028	EN	34	0.941176471	0.159119093	0.193757769	116	0.568965517	0.333469417	0.48773273	0.017902189	0.030978646	0.16290246	12.46143732	0.896369128
adrso029	EN	117	0.623931624	0.201407008	0.27595859	433	0.31408776	0.322089983	0.487235737	0.014984465	0.028481649	0.170905933	5.392474848	1.352741968
adrso031	EN	49	0.734693878	0.218541044	0.296798874	214	0.364485981	0.355637062	0.507687886	0.016182527	0.03116441	0.183149278	4.623602195	1.521599613
adrso032	EN	72	0.75	0.196492962	0.22457446	252	0.444444444	0.321347624	0.500324044	0.013785411	0.028157364	0.200174123	6.048414041	1.946619455
adrso033	EN	33	0.818181818	0.306492309	0.315882648	159	0.427672956	0.364933521	0.533889219	0.016424992	0.031957849	0.172704384	5.583549618	1.252430556
adrso035	EN	54	0.87037037	0.1799614	0.260422772	205	0.448780488	0.340776474	0.496293503	0.017223734	0.026859669	0.177073643	6.318278776	1.274155012
adrso036	EN	27	0.62962963	0.205294217	0.20092428	90	0.477777778	0.356074083	0.491445811	0.019013751	0.022684794	0.184479937	6.989106692	1.19156746
adrso037	EN	43	0.511627907	0.185903095	0.191861247	168	0.31547619	0.353957731	0.469388911	0.021673861	0.029663724	0.17461659	5.567868613	0.983908046
adrso038	EN	24	0.791666667	0.211778689	0.272329077	84	0.511904762	0.377607054	0.522574305	0.019012743	0.034816257	0.179318577	6.940821423	1.163301282
adrso039	EN	21	1	0.15358453	0.256725012	61	0.672131148	0.390803009	0.499341421	0.021704158	0.025002093	0.170476794	15.81706354	0.784722222
adrso041	EN	35	0.485714286	0.328925122	0.262842854	119	0.361344538	0.403083908	0.519380411	0.018813767	0.022419309	0.183846444	4.714307175	1.227866763
adrso042	EN	27	0.851851852	0.195851018	0.222096108	91	0.538461538	0.360018577	0.505374556	0.019668847	0.032946858	0.197926342	5.73431301	1.93251634
adrso043	EN	66	0.424242424	0.167469916	0.220250715	191	0.282722513	0.356184938	0.395703656	0.03082572	0.020386709	0.155873597	4.203395298	0.4781893
adrso044	EN	112	0.589285714	0.20047559	0.229726548	359	0.367688022	0.320461383	0.475993114	0.015255367	0.023244839	0.185409397	6.632839681	1.402930362
adrso045	EN	164	0.420731707	0.174049109	0.326480344	510	0.205882353	0.362254343	0.486901586	0.018328851	0.025218977	0.163717896	4.000788694	1.04072987
adrso046	EN	57	0.666666667	0.239911287	0.254995892	281	0.306049822	0.367778534	0.521231177	0.016029892	0.030030601	0.165685549	4.691009598	1.341720122
adrso047	EN	43	0.697674419	0.166644022	0.241455932	145	0.406896552	0.372685461	0.495926928	0.017392437	0.023197309	0.168503702	6.20489432	1.377228327
adrso049	EN	90	0.577777778	0.18544944	0.250335935	257	0.369649805	0.345969925	0.503686402	0.015244484	0.023545276	0.17504777	7.130643597	1.26308933
adrso052	EN	49	0.734693878	0.226512803	0.268312575	200	0.4	0.35052875	0.490195445	0.01693919	0.022109306	0.167484686	6.416019531	0.793248457
adrso053	EN	119	0.596638655	0.151628028	0.332761309	426	0.265258216	0.355610292	0.523954313	0.031074435	0.042739571	0.15845184	5.887650572	0.699343443
adrso054	EN	54	0.685185185	0.235387869	0.313092351	273	0.315018315	0.382462175	0.483368224	0.027394004	0.019927939	0.155970097	3.913384026	0.444898781
adrso055	EN	48	0.9375	0.188915659	0.246811182	243	0.390946502	0.332520444	0.463456357	0.022812165	0.028699893	0.170157924	4.709397619	0.608927068
adrso056	EN	165	0.539393939	0.218367139	0.399148835	510	0.301960784	0.328151109	0.48838482	0.01671309	0.022806694	0.163558528	5.675662786	0.833465506
adrso059	EN	33	0.848484848	0.185249665	0.296543403	107	0.579439252	0.353919276	0.532587528	0.017170156	0.028042112	0.204096124	7.183996484	1.817367997
adrso060	EN	46	0.695652174	0.197417336	0.256497041	127	0.456692913	0.323472625	0.443294384	0.014096858	0.017320203	0.179469109	8.159717209	1.11286075
adrso062	EN	67	0.820895522	0.154120797	0.191482236	206	0.480582524	0.384523137	0.531889703	0.014804199	0.023082431	0.171948597	15.7157058	1.623847196
adrso063	EN	22	0.727272727	0.189611367	0.205930137	88	0.465909091	0.371816897	0.506840941	0.020054467	0.029949992	0.183317572	5.949443062	1.203998779
adrso064	EN	94	0.489361702	0.309556374	0.300270895	298	0.305369128	0.401485705	0.542185703	0.01496632	0.020159813	0.16248858	4.623422637	1.334506168
adrso065	EN	84	0.761904762	0.20287862	0.239585516	287	0.411149826	0.307146561	0.466714513	0.014597467	0.027672971	0.169088662	6.474183845	1.062057837
adrso066	EN	37	0.783783784	0.199447686	0.258342884	126	0.452380952	0.370671814	0.514694589	0.017044883	0.027977207	0.183323383	5.949702633	1.166189203
adrso068	EN	29	0.724137931	0.203066852	0.21732178	78	0.512820513	0.342094028	0.439245027	0.024079237	0.033021805	0.187950924	6.706276695	1.36002886
adrso070	EN	35	0.8	0.20915736	0.248354219	115	0.565217391	0.356295985	0.502238818	0.015647357	0.027605313	0.1712358	8.10209795	0.866688713
adrso071	EN	37	0.891891892	0.177576362	0.194925984	136	0.507352941	0.342544225	0.516519338	0.016396924	0.033473679	0.187187791	6.680782891	1.500390844
adrso072	EN	52	0.730769231	0.17998031	0.234661318	155	0.44516129	0.371420325	0.524994647	0.016058948	0.028705607	0.178929806	6.551463705	1.261349607
adrso074	EN	51	0.68627451	0.208283094	0.272790391	151	0.42384106	0.359716807	0.467553927	0.016463408	0.019825823	0.197637439	5.858546718	1.259440267
adrso075	EN	31	0.774193548	0.221447163	0.249429665	119	0.403361345	0.404336098	0.549893457	0.018810669	0.026683746	0.17337051	6.353857868	1.14546131
adrso077	EN	34	0.911764706	0.19756344	0.237594629	97	0.597938144	0.353463826	0.514263324	0.019468612	0.034378534	0.173424378	10.02741219	1.318882275
adrso078	EN	33	0.878787879	0.19170935	0.224757527	244	0.278688525	0.36500635	0.519710711	0.041367112	0.055431198	0.155628771	4.663190253	0.836396329
adrso083	EN	71	0.633802817	0.263823861	0.315620788	250	0.356	0.335692998	0.499542994	0.015693974	0.025678897	0.163321704	4.890767079	1.154161155
adrso088	EN	88	0.545454545	0.236609016	0.307096716	279	0.333333333	0.364362344	0.522219943	0.015650137	0.024348376	0.189581916	3.787939849	1.692549048
adrso089	EN	38	0.736842105	0.184360574	0.248589262	134	0.492537313	0.322323319	0.446318611	0.017640845	0.027243169	0.171191007	11.69913201	1.596751531
adrso090	EN	32	0.71875	0.227151409	0.273743451	114	0.438596491	0.366184579	0.511790122	0.017055232	0.024363771	0.172294959	6.15898691	1.301445578
adrso092	EN	40	0.875	0.21313709	0.287726289	123	0.569105691	0.350741555	0.525092378	0.016180842	0.031750892	0.176333278	8.879834095	1.23885918
adrso093	EN	58	0.672413793	0.235616063	0.258952355	211	0.393364929	0.405091242	0.537412683	0.016044691	0.026352289	0.167053074	6.806224615	1.551259484
adrso098	EN	54	0.666666667	0.237560164	0.262311153	215	0.358139535	0.353276125	0.512514766	0.01356705	0.022643384	0.171183184	6.152785348	1.302367848
adrso099	EN	36	0.861111111	0.197026947	0.271725256	109	0.513761468	0.364835698	0.518471343	0.015857997	0.02204868	0.189147741	5.777733857	1.695498512
adrso106	EN	45	0.688888889	0.213760015	0.266465362	165	0.393939394	0.376873414	0.530627414	0.017035712	0.027998416	0.194669247	6.562682383	1.335556376
adrso108	EN	51	0.705882353	0.208840229	0.263903237	160	0.45625	0.380442176	0.523121941	0.01293214	0.020800622	0.188723102	6.393228537	1.371375019
adrso109	EN	74	0.702702703	0.20261194	0.252152893	195	0.441025641	0.33814677	0.502529357	0.013039251	0.023143414	0.175165489	6.238458442	1.196198378
adrso110	EN	44	0.840909091	0.188799035	0.247590026	179	0.374301676	0.407152301	0.575689547	0.02006416	0.032836976	0.202193096	4.904495748	2.263497194
adrso112	EN	42	0.80952381	0.167900606	0.233220126	137	0.430656934	0.417386559	0.563514962	0.018918021	0.026245515	0.182343066	6.664773353	1.134232026
adrso113	EN	23	0.869565217	0.150787252	0.23986259	82	0.548780488	0.332989331	0.462345332	0.018786345	0.033806395	0.185765788	7.030012944	1.212222222
adrso116	EN	61	0.573770492	0.284700511	0.306891206	196	0.382653061	0.339639586	0.481266391	0.014450267	0.023427639	0.191993833	4.588706248	1.590205778
adrso117	EN	42	0.833333333	0.209490507	0.277070417	134	0.559701493	0.350238679	0.50441	0.014495266	0.026913164	0.189063624	6.71170278	1.375912183
adrso118	EN	26	0.923076923	0.185845766	0.183487679	79	0.658227848	0.367267803	0.5244954	0.018485289	0.029936446	0.21159406	7.81272867	1.943214286
adrso121	EN	34	0.823529412	0.183574639	0.275268417	87	0.551724138	0.386235643	0.525729549	0.015670489	0.019585838	0.187921196	7.937717574	1.065692641
adrso122	EN	35	0.628571429	0.271449097	0.276127717	113	0.442477876	0.38636744	0.51244735	0.016877165	0.025401219	0.163951427	6.026656952	0.984281405
adrso123	EN	32	0.90625	0.188062911	0.207518086	98	0.591836735	0.391198078	0.531996569	0.014577204	0.020938795	0.173307374	8.211908661	1.263711289
adrso124	EN	24	0.75	0.240200095	0.260252947	65	0.646153846	0.320353894	0.482914204	0.02200943	0.045936109	0.194000021	7.361231719	1.627295363
adrso125	EN	41	0.87804878	0.185240649	0.239121352	157	0.50955414	0.317895305	0.467621341	0.014518577	0.023782042	0.177177936	7.102885071	1.298095915
adrso126	EN	45	0.733333333	0.196070337	0.280185262	134	0.514925373	0.362883308	0.504511821	0.015751345	0.027016459	0.187225744	9.348751082	1.308767952
adrso128	EN	27	0.740740741	0.228231251	0.258806032	94	0.457446809	0.334088069	0.479452446	0.018776998	0.02751924	0.175325647	5.758638458	0.843684464
adrso130	EN	31	0.838709677	0.252674903	0.296074633	77	0.649350649	0.41142673	0.552076421	0.018778214	0.021734856	0.178045079	16.05253005	1.473939394
adrso132	EN	23	0.956521739	0.174146201	0.22438901	72	0.597222222	0.369010537	0.49529972	0.016253261	0.024560667	0.193365902	11.05282982	1.619500891
adrso134	EN	29	0.862068966	0.169036132	0.249559464	74	0.635135135	0.362233658	0.519825153	0.016001594	0.02456334	0.183122382	10.67548688	1.385069444
adrso135	EN	27	0.925925926	0.191594727	0.267979736	89	0.550561798	0.359638533	0.486515333	0.01868815	0.026092845	0.184103191	7.740632561	1.560953548
adrso138	EN	36	0.833333333	0.230342252	0.28449616	155	0.387096774	0.367488477	0.550837143	0.017799488	0.034364448	0.170450687	5.966156314	1.527396735
adrso140	EN	62	0.677419355	0.24053226	0.288459238	198	0.383838384	0.371961365	0.52469234	0.01340239	0.02209069	0.182484254	5.372687478	1.299802745
adrso141	EN	26	1	0.182034599	0.241415264	74	0.581081081	0.407532068	0.538304781	0.021598051	0.031528119	0.17364493	8.303259558	1.058452381
adrso142	EN	31	0.741935484	0.168363335	0.221524355	119	0.487394958	0.353104479	0.489365181	0.017754708	0.030464272	0.193686992	5.50091275	1.449417989
adrso144	EN	36	0.694444444	0.251407459	0.284566441	154	0.402597403	0.355765364	0.50393217	0.013412861	0.02205742	0.171487853	5.96324942	1.22543956
adrso148	EN	109	0.706422018	0.191884804	0.252913878	331	0.419939577	0.306862936	0.489334853	0.012744693	0.030269988	0.188824162	6.152511834	1.658661646
adrso149	EN	72	0.763888889	0.195208627	0.245698214	203	0.458128079	0.345557708	0.516124614	0.015802906	0.034010904	0.17935811	5.661534159	1.503793515
adrso150	EN	48	0.708333333	0.164871326	0.278978352	150	0.46	0.332578622	0.494840104	0.014703503	0.024817383	0.178951338	7.264386867	0.877149445
adrso151	EN	43	0.930232558	0.111210284	0.164898791	113	0.646017699	0.331754147	0.520302758	0.018299944	0.026500512	0.167191297	23.85225267	1.245068027
adrso152	EN	66	0.727272727	0.186762189	0.290367561	224	0.370535714	0.372322037	0.512989344	0.017652912	0.027265179	0.18429178	4.99699955	1.440812391
adrso153	EN	81	0.802469136	0.143084556	0.196309113	190	0.478947368	0.359318773	0.484543765	0.01549965	0.021666008	0.177261382	9.365138987	1.360727426
adrso154	EN	36	0.944444444	0.184738016	0.217155699	119	0.554621849	0.325237749	0.47812214	0.015370311	0.029566687	0.182296216	6.9196943	1.350549451
adrso155	EN	45	0.911111111	0.154099551	0.23497346	140	0.492857143	0.358717274	0.51360633	0.015354047	0.030167558	0.180706829	6.970555268	1.188179413
adrso156	EN	39	0.948717949	0.182960273	0.227351225	134	0.574626866	0.344604068	0.515960045	0.015868	0.031299434	0.192161322	6.583995659	1.593470418
adrso157	EN	60	0.766666667	0.186060076	0.213348545	203	0.438423645	0.356478896	0.49608726	0.016343294	0.027136865	0.178534791	7.049073243	1.478240741
adrso158	EN	46	0.760869565	0.179637769	0.205386048	149	0.469798658	0.332511086	0.489078441	0.019336172	0.028518243	0.173907369	5.818265351	1.3973877
adrso159	EN	32	0.78125	0.173433212	0.197040112	97	0.525773196	0.351984267	0.484527363	0.016627622	0.022361808	0.192432866	8.027746765	1.421212121
adrso160	EN	35	0.828571429	0.193892958	0.270762864	100	0.59	0.313753165	0.481160775	0.015686563	0.026009179	0.178041339	7.10498534	1.292517007
adrso161	EN	34	0.852941176	0.190373737	0.245908718	99	0.575757576	0.357593681	0.497101468	0.015204227	0.027182236	0.209367424	7.121095494	1.632735352
adrso162	EN	68	0.794117647	0.193750318	0.250891494	199	0.462311558	0.357938908	0.526609368	0.015574245	0.030533487	0.174774647	5.412118644	1.420815741
adrso164	EN	112	0.508928571	0.19808428	0.254344513	330	0.315151515	0.368366575	0.519825653	0.016921761	0.018867361	0.193285689	4.225675284	1.643346621
adrso165	EN	38	0.736842105	0.175557818	0.231345334	107	0.457943925	0.364194027	0.461963292	0.020081751	0.020915676	0.195608407	7.302511403	1.404801865
adrso166	EN	57	0.614035088	0.213352227	0.245705777	146	0.452054795	0.343098972	0.508818734	0.015518835	0.025577155	0.222789451	4.994276803	1.902096203
adrso167	EN	80	0.725	0.178252925	0.253360645	204	0.465686275	0.371368493	0.529787403	0.015104674	0.022283997	0.204830527	4.9655632	1.577020514
adrso168	EN	69	0.739130435	0.184640746	0.272205096	183	0.453551913	0.370442152	0.500927058	0.01706513	0.024561306	0.203363433	5.207933687	1.563249498
adrso169	EN	30	0.8	0.177150742	0.263551019	85	0.6	0.398215109	0.50868288	0.019673752	0.025933677	0.180165634	5.409817836	1.109415584
adrso170	EN	52	0.711538462	0.234425196	0.292107694	155	0.483870968	0.339942672	0.508006681	0.014217709	0.02266654	0.190955684	6.861185539	1.632876904
adrso171	EN	48	0.9375	0.126287486	0.181617609	129	0.643410853	0.347019076	0.503193075	0.016894322	0.028207306	0.170656681	11.86411405	1.193487395
adrso172	EN	68	0.735294118	0.168408085	0.270765935	180	0.444444444	0.357847542	0.498791063	0.016125302	0.026159074	0.188656569	7.285363533	1.159470481
adrso173	EN	62	0.790322581	0.184744923	0.297500234	176	0.465909091	0.368412426	0.518377001	0.014232995	0.021714994	0.202007979	5.60309771	1.346476671
adrso177	EN	56	0.803571429	0.197602213	0.235523558	161	0.472049689	0.358958866	0.504961262	0.013756932	0.016737085	0.187051505	5.296561229	1.394673692
adrso178	EN	43	0.813953488	0.202697447	0.227314509	121	0.58677686	0.33844445	0.470292385	0.015874182	0.024200796	0.179940149	7.24266503	1.212260536
adrso179	EN	23	0.956521739	0.169868512	0.216995973	78	0.564102564	0.372173827	0.496213096	0.020383443	0.030829038	0.173950732	8.577815326	1.083190295
adrso180	EN	49	0.87755102	0.185666198	0.254738998	153	0.509803922	0.334624072	0.494472481	0.017206686	0.029551812	0.212277234	5.698647837	2.157765152
adrso181	EN	47	0.744680851	0.18386972	0.2365696	149	0.436241611	0.375351075	0.521590916	0.015856408	0.023561634	0.198145881	7.09677329	2.077830594
adrso182	EN	55	0.781818182	0.21776476	0.249329425	161	0.472049689	0.349479614	0.503613368	0.015067326	0.029074059	0.196079671	5.2551852	1.639880952
adrso183	EN	75	0.733333333	0.179588541	0.233727692	219	0.424657534	0.369119912	0.501684537	0.016941192	0.023873085	0.182603776	5.250393445	1.287910914
adrso184	EN	84	0.702380952	0.197628932	0.267714495	241	0.423236515	0.372781748	0.532994923	0.014178794	0.023769024	0.183335394	5.361786435	1.625801582
adrso185	EN	44	0.840909091	0.199545075	0.203575601	149	0.536912752	0.345371187	0.517222921	0.018571677	0.029288796	0.181305319	6.71719209	1.387809982
adrso186	EN	37	0.864864865	0.1941188	0.255999039	125	0.528	0.344952118	0.507723114	0.018028082	0.03164025	0.189160258	6.001501842	1.495502646
adrso187	EN	50	0.8	0.190645509	0.233417536	200	0.4	0.374020796	0.547808096	0.017960381	0.031952921	0.168284431	6.832575356	0.940726339
adrso188	EN	35	0.828571429	0.198243851	0.252503499	122	0.508196721	0.352093002	0.502553834	0.018604444	0.031831124	0.185554817	5.560418617	1.050843254
adrso189	EN	34	0.823529412	0.185577934	0.324817834	162	0.388888889	0.401631092	0.539712763	0.019850552	0.026161314	0.17494294	5.2153613	1.45879096
adrso190	EN	106	0.650943396	0.178539162	0.227700485	318	0.399371069	0.321929274	0.5078247	0.013610554	0.025782664	0.180837691	6.86056307	1.44500462
adrso192	EN	58	0.620689655	0.252555844	0.297068127	236	0.31779661	0.381749026	0.517616994	0.018768747	0.020386145	0.157984897	5.79712154	0.660740166
adrso194	EN	149	0.66442953	0.177017402	0.257549925	510	0.325490196	0.294296911	0.455273501	0.014416796	0.026771863	0.176423803	6.391127425	1.479595059
adrso197	EN	38	0.763157895	0.202726696	0.227817986	142	0.471830986	0.321794276	0.473462219	0.017455734	0.037664034	0.178665891	7.708845665	1.196003401
adrso198	EN	38	0.684210526	0.199395165	0.234505773	143	0.384615385	0.367846287	0.475083308	0.019729124	0.026724254	0.179727271	5.406707534	1.008126294
adrso199	EN	59	0.813559322	0.196066998	0.246897593	192	0.479166667	0.362424167	0.520049091	0.013670119	0.022932877	0.169815421	7.889570982	1.219080688
adrso200	EN	112	0.607142857	0.191383465	0.303559251	443	0.27765237	0.358085864	0.532017479	0.017610589	0.027035992	0.164252907	4.793572478	1.086904762
adrso202	EN	61	0.721311475	0.155203161	0.270513831	218	0.366972477	0.379362064	0.535603965	0.021774042	0.030914141	0.169427365	6.238830631	0.997261812
adrso205	EN	53	0.566037736	0.280665407	0.336584104	190	0.357894737	0.336278248	0.484495598	0.013800599	0.023562214	0.164553657	6.319632144	1.22673723
adrso206	EN	60	0.616666667	0.181337819	0.239782245	182	0.412087912	0.36603368	0.503924139	0.016653689	0.02665344	0.192276642	6.861809198	1.134297069
adrso209	EN	9	0.666666667	0.331324305	0.203266796	58	0.25862069	0.536612757	0.749160818	0.074959247	0.06981511	0.204186112	3.521520759	1.535714286
adrso210	EN	16	1	0.139066868	0.153250982	64	0.65625	0.38122937	0.519162759	0.015809091	0.030047592	0.156740829	12.08295022	1.358523119
adrso211	EN	66	0.803030303	0.199379212	0.252801383	216	0.49537037	0.318931103	0.492865091	0.013161802	0.028642096	0.203678966	6.819001846	1.711253157
adrso212	EN	22	1	0.193967275	0.221226691	105	0.447619048	0.4139698	0.685816461	0.039238509	0.053964356	0.198287785	5.29303055	1.627339181
adrso214	EN	26	0.884615385	0.181917155	0.200475598	91	0.538461538	0.344418118	0.493613951	0.019536318	0.03152514	0.172900289	9.391002235	1.138636364
adrso215	EN	43	0.674418605	0.256193671	0.283431403	141	0.418439716	0.363559647	0.49413793	0.01610179	0.024604179	0.183105275	7.093650793	1.274264706
adrso216	EN	77	0.766233766	0.130394414	0.164240175	257	0.447470817	0.315030515	0.483246725	0.016456837	0.024907356	0.16481477	13.2976549	1.184658952
adrso217	EN	23	0.826086957	0.166619487	0.198018824	80	0.55	0.358845165	0.476329267	0.020775051	0.031963598	0.178317145	6.253297178	0.957638889
adrso218	EN	33	0.878787879	0.203478811	0.265803424	102	0.558823529	0.395368989	0.53357728	0.015789727	0.017991558	0.183240205	6.572192036	1.078388278
adrso219	EN	80	0.7375	0.195862149	0.237406598	263	0.403041825	0.342020617	0.498460248	0.013639197	0.022756734	0.18222554	5.824558064	1.51633226
adrso220	EN	50	0.72	0.189601982	0.270701412	187	0.385026738	0.382346143	0.530761097	0.014555524	0.025019116	0.173340335	7.97849107	1.045467033
adrso222	EN	48	0.729166667	0.193601591	0.238701081	165	0.43030303	0.328841885	0.481920474	0.016539009	0.029160679	0.185762376	6.997331763	1.505339245
adrso223	EN	74	0.72972973	0.186072051	0.258505922	264	0.409090909	0.339488296	0.509309954	0.017681726	0.025138147	0.162040964	10.61536628	0.914559561
adrso224	EN	54	0.703703704	0.212594123	0.238839769	181	0.408839779	0.371535028	0.514716285	0.014841675	0.020490436	0.17324394	7.004805923	1.051452714
adrso226	EN	49	0.653061224	0.191276298	0.301397485	209	0.344497608	0.371153949	0.51889796	0.0168404	0.020632386	0.167425349	6.313660086	1.501603748
adrso228	EN	43	0.906976744	0.150556097	0.219567461	112	0.625	0.387388023	0.507354879	0.020181053	0.021060632	0.173415154	12.69322934	0.987312198
adrso229	EN	75	0.653333333	0.234286703	0.264627354	306	0.316993464	0.355221013	0.506588058	0.015875376	0.026337176	0.176007807	5.889628016	1.370403439
adrso231	EN	81	0.765432099	0.183419997	0.240909394	263	0.441064639	0.326009885	0.484999917	0.015279297	0.028243223	0.185318097	6.766006654	1.664202344
adrso232	EN	53	0.849056604	0.204035734	0.276162438	172	0.424418605	0.335221179	0.498005072	0.017234649	0.034802294	0.189528599	5.046163523	1.396658733
adrso233	EN	68	0.838235294	0.15340874	0.184004498	192	0.479166667	0.350505099	0.507537345	0.014354469	0.029033824	0.172543749	8.589113647	1.027975469
adrso234	EN	51	0.666666667	0.204084182	0.239626089	138	0.449275362	0.382186333	0.522946136	0.017158731	0.029730268	0.200885624	4.968872161	1.403443942
adrso235	EN	69	0.797101449	0.211238317	0.230226648	205	0.512195122	0.376898528	0.549482586	0.012700704	0.025167661	0.195864692	6.982301201	1.830195948
adrso236	EN	31	0.741935484	0.190625423	0.253219362	96	0.489583333	0.367398375	0.486296154	0.015158998	0.020324656	0.189239144	7.217680692	1.083475057
adrso237	EN	45	0.688888889	0.183519457	0.266334132	129	0.441860465	0.357731603	0.508732255	0.017768397	0.034073448	0.188907102	6.279822126	1.242292096
adrso243	EN	62	0.564516129	0.264049042	0.31512982	226	0.331858407	0.355490701	0.501206886	0.014096029	0.023444665	0.181444272	4.600526303	1.131223147
adrso244	EN	41	0.829268293	0.203629738	0.228376462	142	0.478873239	0.354608575	0.518838978	0.014501486	0.024488445	0.182919532	7.126476799	1.425189394
adrso245	EN	51	0.705882353	0.203413376	0.29463934	164	0.43902439	0.343784195	0.485801173	0.015888027	0.028035195	0.171013162	6.224884116	1.193694554
adrso246	EN	31	0.903225806	0.178659263	0.205547474	109	0.532110092	0.383224685	0.534982373	0.01917917	0.029109293	0.178867564	6.830137965	1.206196161
adrso247	EN	41	0.926829268	0.200279244	0.272920786	158	0.474683544	0.377750449	0.535709725	0.018042557	0.028128315	0.174934566	6.369254229	1.486780754
adrso248	EN	32	0.90625	0.187051112	0.215809121	87	0.597701149	0.414901894	0.534531882	0.017969814	0.023103863	0.19278127	6.82502329	1.148105228
adrso249	EN	32	0.71875	0.220248538	0.323563479	115	0.504347826	0.350654971	0.510321047	0.016649356	0.033388649	0.18516922	6.675161173	1.280092593
adrso250	EN	68	0.735294118	0.207519133	0.261125689	223	0.466367713	0.353916037	0.51360761	0.015753321	0.027743334	0.177964121	8.197610575	1.273838918
adrso251	EN	52	0.711538462	0.189590038	0.240165651	144	0.451388889	0.372936825	0.515328536	0.016439979	0.020986396	0.18976514	7.105268319	1.049718615
adrso253	EN	39	0.769230769	0.217811993	0.247548586	145	0.434482759	0.382665688	0.519336379	0.015502683	0.021061492	0.183449492	7.139638132	1.623909744
adrso254	EN	31	0.903225806	0.171793359	0.304178472	105	0.60952381	0.307886625	0.476389184	0.01551881	0.032509163	0.184233963	7.815506374	1.693923611
adrso255	EN	89	0.786516854	0.176222005	0.233825805	248	0.467741935	0.311326977	0.507177625	0.012854387	0.030823285	0.199683681	5.603833899	1.900902347
adrso256	EN	90	0.722222222	0.176096702	0.25565904	248	0.435483871	0.360521392	0.524815891	0.014426212	0.022893374	0.210975796	5.484370666	1.802887875
adrso257	EN	54	0.740740741	0.181506776	0.267412725	158	0.462025316	0.375572108	0.506799052	0.018836258	0.032035921	0.184533626	6.830056696	1.415173121
adrso258	EN	101	0.851485149	0.173777625	0.232112506	313	0.434504792	0.346261813	0.506657594	0.015085448	0.023499258	0.171590343	6.701310144	1.35955287
adrso259	EN	77	0.701298701	0.17778673	0.208928412	238	0.449579832	0.34806055	0.506114933	0.014245759	0.026305699	0.201245472	6.738380185	1.754637353
adrso260	EN	41	0.853658537	0.184345548	0.277911108	145	0.468965517	0.360694883	0.516507723	0.016430345	0.027695915	0.176704824	6.334266164	1.109664437
adrso261	EN	49	0.857142857	0.175722928	0.231777972	143	0.545454545	0.378750035	0.523157676	0.015709408	0.027074497	0.192248583	7.655924512	1.288312969
adrso262	EN	28	0.892857143	0.168423531	0.19540945	90	0.655555556	0.335273741	0.50707835	0.017399844	0.030781634	0.201660991	7.443257283	1.357018506
adrso263	EN	47	0.85106383	0.136069272	0.182570426	129	0.581395349	0.311245901	0.447616603	0.015400245	0.02222683	0.168929726	8.944784615	1.130714286
adrso264	EN	44	0.863636364	0.174853183	0.244007617	164	0.487804878	0.340914794	0.501850526	0.015341553	0.027358657	0.176255107	6.206350582	1.326253133
adrso265	EN	111	0.756756757	0.189596459	0.241490958	389	0.375321337	0.339045121	0.518318203	0.014693063	0.027753359	0.174813822	6.300693645	1.468139656
adrso266	EN	40	0.85	0.189719604	0.242934973	129	0.488372093	0.389578484	0.509025479	0.019557157	0.026194646	0.181484625	5.54291434	1.05002405
adrso267	EN	37	0.72972973	0.158300232	0.200316048	125	0.464	0.375046836	0.485986458	0.017687972	0.016119104	0.174718186	7.06410395	0.945031056
adrso268	EN	72	0.666666667	0.190814341	0.247956254	199	0.43718593	0.345325883	0.518954811	0.014168187	0.025814317	0.19612655	6.653375755	1.782505176
adrso269	EN	40	0.775	0.187176049	0.238795519	124	0.5	0.387824741	0.528335956	0.018618191	0.030493818	0.173222274	6.486012955	1.011531279
adrso270	EN	51	0.803921569	0.185119939	0.261466031	160	0.4625	0.353262805	0.475747896	0.019160281	0.027840998	0.182900682	7.787248642	1.290361599
adrso272	EN	45	0.733333333	0.197021874	0.25567636	138	0.485507246	0.333980265	0.505868522	0.0133975	0.025417127	0.174884886	5.796953888	1.371273865
adrso273	EN	40	0.9	0.174123566	0.238534513	127	0.559055118	0.356107418	0.523162531	0.015228699	0.023602473	0.196900457	5.850376153	1.554773005
adrso274	EN	138	0.601449275	0.19371943	0.270374451	411	0.333333333	0.356434469	0.513508973	0.014046479	0.022121413	0.187772289	5.724493373	1.798999943
adrso275	EN	88	0.704545455	0.165330785	0.246995904	223	0.443946188	0.397358983	0.514628142	0.020272499	0.021454158	0.161301881	6.393426113	0.711668355
adrso276	EN	210	0.647619048	0.182428878	0.250692527	510	0.358823529	0.325016456	0.495719838	0.012623092	0.023675642	0.187919319	4.99972378	1.728628162
adrso277	EN	45	0.733333333	0.19940162	0.232223431	156	0.467948718	0.342658658	0.508329393	0.014904924	0.024978754	0.182647943	5.203871241	1.228940533
adrso278	EN	23	0.913043478	0.165827466	0.237852749	87	0.517241379	0.385671564	0.524274478	0.025854899	0.031367204	0.225171357	7.065132511	2.380769231
adrso279	EN	36	0.944444444	0.166247601	0.189126175	109	0.577981651	0.353920182	0.48340666	0.018078356	0.029436117	0.160680801	8.312576461	0.998837271
adrso280	EN	58	0.844827586	0.182194378	0.23720546	201	0.437810945	0.373570207	0.581060148	0.01905946	0.043712504	0.179754928	7.646124134	1.33499749
adrso281	EN	57	0.771929825	0.183347465	0.275259843	169	0.473372781	0.417356202	0.561354202	0.016521344	0.025087598	0.186101332	6.029140393	1.307172405
adrso283	EN	65	0.8	0.195247862	0.257423554	230	0.452173913	0.314758169	0.469006017	0.014277508	0.027681654	0.174725801	6.932080794	1.452976653
adrso284	EN	39	0.871794872	0.195262261	0.225718615	115	0.565217391	0.352664512	0.531935503	0.015971511	0.030971851	0.19361411	9.682985262	1.803092146
adrso285	EN	26	0.846153846	0.161154123	0.191123865	71	0.61971831	0.339488511	0.448873889	0.020638669	0.022033316	0.170000181	12.50560025	0.973958333
adrso286	EN	54	0.814814815	0.17246484	0.223031977	184	0.402173913	0.368155941	0.518733836	0.01754825	0.029987398	0.192092821	6.392255538	1.496883117
adrso287	EN	74	0.72972973	0.200014826	0.236930945	221	0.429864253	0.343133408	0.503257497	0.014846713	0.026861327	0.190112725	5.918255401	1.452744478
adrso288	EN	26	0.884615385	0.174511677	0.206050792	106	0.518867925	0.346409771	0.501986906	0.021669426	0.025837255	0.177104712	11.60598486	1.0861678
adrso289	EN	50	0.9	0.167002945	0.225313829	136	0.514705882	0.389308572	0.517859709	0.01969827	0.023328673	0.172022671	6.839005477	1.140315857
adrso290	EN	71	0.774647887	0.198459128	0.261570504	217	0.479262673	0.35739293	0.51116806	0.015588079	0.027934086	0.186481789	4.79786882	1.546728688
adrso291	EN	83	0.771084337	0.18260982	0.245930219	262	0.461832061	0.336207576	0.502731285	0.01370694	0.025130433	0.189471811	6.080052481	1.49752332
adrso292	EN	29	0.965517241	0.168317038	0.203319818	78	0.641025641	0.341164328	0.477967686	0.020808569	0.03126366	0.17983976	7.61028447	1.26202381
adrso293	EN	72	0.722222222	0.191062092	0.268525663	192	0.489583333	0.361076184	0.535578035	0.015203738	0.027724677	0.204868421	5.398324	1.944681861
adrso294	EN	44	0.818181818	0.186426007	0.204047662	120	0.55	0.395127018	0.514854837	0.017742482	0.017177758	0.224107176	6.914388009	2.754219409
adrso295	EN	48	0.75	0.180184265	0.220993582	134	0.425373134	0.449024723	0.541994417	0.018435134	0.015428345	0.19152607	5.738552458	1.248214286
adrso296	EN	75	0.68	0.182778372	0.241439063	279	0.340501792	0.335040761	0.48534968	0.015877424	0.029928268	0.181988463	5.644505331	1.614803667
adrso297	EN	93	0.720430108	0.169996088	0.220155986	277	0.397111913	0.357288014	0.533899706	0.013124127	0.026523711	0.172901988	5.764647567	1.322183415
adrso298	EN	43	0.837209302	0.191643427	0.243714907	117	0.52991453	0.384468428	0.516238476	0.016376694	0.020921824	0.184085384	7.231088137	1.238330717
adrso299	EN	67	0.805970149	0.222692611	0.27931218	227	0.418502203	0.329212123	0.520476351	0.012907957	0.024812983	0.175143614	5.421064685	1.357370546
adrso300	EN	29	0.896551724	0.167661172	0.144662823	89	0.573033708	0.356316673	0.499684667	0.019659847	0.034601642	0.202191845	7.158218407	1.469940476
adrso301	EN	85	0.764705882	0.178879724	0.28046382	250	0.424	0.360196526	0.523246792	0.017191015	0.028782478	0.205447406	4.791490285	1.651249057
adrso302	EN	106	0.726415094	0.164145051	0.208254482	329	0.392097264	0.325885107	0.497125457	0.013412801	0.025350489	0.169620544	7.044928497	1.206132647
adrso303	EN	115	0.826086957	0.159825796	0.253221958	333	0.471471471	0.316933845	0.506531446	0.013458278	0.027484804	0.185205996	5.533664794	1.706406373
adrso304	EN	113	0.796460177	0.129770836	0.20269406	330	0.484848485	0.322788086	0.518447459	0.013604407	0.026589533	0.169707581	17.66850283	1.331830165
adrso307	EN	84	0.738095238	0.181588658	0.319682399	242	0.425619835	0.360331038	0.518381448	0.017128111	0.029636126	0.182468072	5.869743739	1.325926949
adrso308	EN	73	0.630136986	0.191577879	0.27421002	203	0.42364532	0.337267953	0.501419286	0.01585639	0.026308315	0.190922663	4.91552787	1.603232418
adrso309	EN	52	0.788461538	0.168269803	0.249052166	150	0.5	0.332374117	0.486303874	0.016885654	0.032121485	0.186844185	5.292389417	1.382382499
adrso310	EN	44	0.727272727	0.210594721	0.271046528	153	0.39869281	0.366221724	0.510411077	0.017165851	0.025321187	0.182256833	6.226118702	1.214762244
adrso312	EN	59	0.677966102	0.190611869	0.254306533	183	0.420765027	0.382990846	0.535129442	0.015434875	0.024680818	0.184258401	5.650797816	1.178140097
adrso313	EN	21	0.952380952	0.187900102	0.283299926	57	0.701754386	0.370389442	0.500622823	0.022266091	0.028649129	0.200858712	6.234990218	1.244444444
adrso314	EN	42	0.833333333	0.19223693	0.270829955	143	0.545454545	0.360768772	0.509620046	0.01414655	0.027116116	0.191324487	6.475321268	1.183564815
adrso315	EN	43	0.837209302	0.179742553	0.221068581	140	0.528571429	0.346270253	0.492488657	0.01458423	0.02240163	0.201596349	6.866935553	1.544327476
adrso316	EN	45	0.866666667	0.155433946	0.199328809	130	0.584615385	0.373461644	0.533007569	0.015496678	0.023312914	0.203799397	6.693205172	1.498903686
adrso317	EN	74	0.797297297	0.178084984	0.251394675	228	0.438596491	0.369840994	0.51260788	0.015447461	0.025741969	0.180961907	6.808216911	1.653188062
madrs010	EL	33	0.878787879	0.279859638	0.315277452	62	0.725806452	0.314139873	0.527576081	0.016083825	0.008867079	0.207910761	9.273586338	2.3875
madrs012	EL	26	0.730769231	0.347416446	0.428868394	49	0.469387755	0.342101505	0.442206764	0.016406756	0.005593987	0.150099322	6.716752514	0.802597403
madrs013	EL	25	0.92	0.270425719	0.301706521	54	0.722222222	0.280385174	0.450554434	0.012080283	0.009538441	0.163359955	16.41389997	1.056173985
madrs014	EL	20	0.95	0.26880138	0.337313421	50	0.78	0.258189181	0.422157208	0.013190339	0.01171058	0.142689571	21.28191055	0.661616162
madrs015	EL	2	1	0.133008695	0.133008695	7	1	0.275893664	0.388458627	0.010839303	0.017200279	0.151092604	47.3643949	0.5
madrs016	EL	51	0.843137255	0.301956857	0.35557382	116	0.620689655	0.305113175	0.489120055	0.012298618	0.01024817	0.144656911	16.93979525	1.436065197
madrs017	EL	49	0.755102041	0.294076972	0.30138163	100	0.61	0.300205466	0.462260544	0.013501502	0.008540442	0.164731964	8.979385251	1.958333333
madrs018	EL	18	0.722222222	0.304520584	0.290568722	31	0.741935484	0.286938807	0.434746243	0.020067006	0.013276122	0.129998252	13.5419595	1.352272727
madrs020	EL	28	0.857142857	0.2648131	0.273444779	51	0.725490196	0.28222384	0.406902601	0.012585197	0.016033855	0.184351698	17.26711691	1.135185185
madrs025	EL	31	0.806451613	0.237000156	0.321580002	60	0.65	0.276142986	0.478751294	0.013193392	0.013239676	0.269232124	23.96511251	3.159090909
madrs029	EL	14	0.857142857	0.267930637	0.327523671	31	0.870967742	0.25600578	0.409897452	0.011581472	0.010228432	0.16525346	51.62239581	2
madrs031	EL	27	0.888888889	0.262489312	0.292834756	52	0.634615385	0.273543739	0.481692865	0.013060781	0.013860935	0.191002205	12.91876271	1.897411616
madrs033	EL	31	0.580645161	0.339723782	0.405017644	61	0.393442623	0.357840869	0.560282064	0.018183289	0.021895163	0.149127737	10.42331301	1.168939394
madrs038	EL	30	0.9	0.261928379	0.327113879	76	0.5	0.313383576	0.486620069	0.015649697	0.012945218	0.158568621	11.00175277	1.111818182
madrs040	EL	41	0.414634146	0.32167378	0.346201683	75	0.36	0.277000784	0.364422909	0.03673557	0.013844372	0.175054252	8.431156636	1.994047619
madrs042	EL	14	1	0.237984389	0.292720768	33	0.787878788	0.29241166	0.447585001	0.016784747	0.020140047	0.17698814	10.54960787	1.241666667
madrs044	EL	25	1	0.268228034	0.353740502	45	0.777777778	0.288681658	0.495122077	0.012541856	0.011663379	0.189830646	16.42214818	1.733333333
madrs048	EL	26	0.807692308	0.287677153	0.375295852	51	0.62745098	0.285177339	0.436052109	0.015373989	0.008377694	0.149104223	19.07709241	0.789393939
madrs049	EL	26	0.923076923	0.298247706	0.307760806	54	0.62962963	0.299894482	0.434114952	0.013287189	0.011339538	0.14207077	11.55123098	1.08015873
madrs051	EL	15	0.933333333	0.246385477	0.27527293	41	0.731707317	0.294633228	0.460215876	0.01690193	0.010009062	0.196901038	24.91399622	1.53968254
madrs052	EL	21	0.952380952	0.221308628	0.219557505	47	0.70212766	0.283203643	0.446487715	0.013917416	0.016968589	0.162283823	15.77022372	0.615384615
madrs056	EL	41	0.731707317	0.299361156	0.318526873	103	0.504854369	0.271213366	0.454311255	0.015621238	0.021076533	0.147410765	11.85343722	1.303846154
madrs058	EL	77	0.766233766	0.286154322	0.314877302	138	0.514492754	0.302486473	0.471047414	0.013839485	0.013984635	0.159381852	12.14007402	1.426376488
madrs060	EL	21	0.80952381	0.259305307	0.269303229	41	0.731707317	0.288776227	0.460213472	0.016876699	0.010523052	0.167729735	16.20046067	1.999278499
madrs061	EL	18	0.888888889	0.219110724	0.251418126	38	0.605263158	0.278404626	0.40972933	0.014865175	0.009286987	0.173353031	9.163589539	0.704166667
madrs063	EL	6	1	0.33818258	0.354553768	12	1	0.290668922	0.470856903	0.026182765	0.01730509	0.167658925	8.870845967	2
madrs067	EL	10	0.9	0.285922338	0.348299709	22	0.909090909	0.271218979	0.469181293	0.018040283	0.014356837	0.174048573	37.30362323	1.45
madrs068	EL	24	0.875	0.209192035	0.260796757	36	0.805555556	0.233985275	0.411801615	0.0142245	0.007575247	0.193646491	16.4395427	1.462121212
madrs069	EL	35	0.828571429	0.264690886	0.27335444	76	0.657894737	0.284464657	0.440039204	0.01481967	0.012762553	0.151821062	20.52608308	1.37962963
madrs070	EL	22	0.909090909	0.22786224	0.249448615	42	0.714285714	0.293777526	0.444726814	0.014206203	0.008822103	0.185576603	6.428342564	1.515909091
madrs072	EL	20	0.9	0.309815835	0.311374485	40	0.75	0.230905847	0.354577489	0.013451395	0.011056864	0.163156345	28.34180269	2.399509804
madrs075	EL	21	0.952380952	0.233023065	0.257469384	44	0.568181818	0.265827505	0.415439111	0.014923555	0.014911036	0.148136348	25.72375781	0.87414966
madrs076	EL	19	1	0.16915691	0.208071245	42	0.738095238	0.247889919	0.379081488	0.013355812	0.012496457	0.182367027	21.60882094	1.54
madrs079	EL	23	0.826086957	0.200841161	0.286123017	48	0.645833333	0.300729217	0.458309517	0.013896728	0.005973286	0.189351618	7.280189491	1.185714286
madrs080	EL	17	1	0.227411098	0.266468127	36	0.888888889	0.242099379	0.424460923	0.012441346	0.009529711	0.184821993	33.52050035	0.96
madrs083	EL	17	0.764705882	0.320516851	0.320568924	43	0.558139535	0.301302462	0.429901728	0.015366221	0.008364487	0.145974755	12.00690806	0.723412698
madrs089	EL	14	1	0.262928484	0.31910344	32	0.9375	0.249427182	0.440609935	0.012006152	0.014110509	0.159179926	24.24790482	1.908333333
madrs090	EL	28	0.821428571	0.204700965	0.170985752	56	0.625	0.273921361	0.422643066	0.013755801	0.014689557	0.170055464	16.98195706	0.993333333
madrs091	EL	32	0.78125	0.241620202	0.249711862	61	0.590163934	0.308749938	0.45389999	0.013721047	0.009717403	0.171267614	5.571467528	1.211007591
madrs092	EL	33	0.909090909	0.223457932	0.252588344	71	0.690140845	0.295104317	0.495650314	0.012022934	0.011153074	0.171540111	18.25290792	1.497916667
madrs093	EL	47	0.914893617	0.293311143	0.29794778	88	0.659090909	0.276811117	0.447690335	0.012949854	0.012702189	0.16256237	16.39459257	1.628968254
madrs094	EL	25	0.2	0.372844023	0.27008718	50	0.2	0.33864483	0.402791324	0.045938503	0.007540232	0.16338253	2.290434224	1.285714286
madrs095	EL	60	0.683333333	0.275798244	0.304955533	103	0.533980583	0.287410797	0.407979855	0.012778263	0.009497941	0.14549154	8.585815525	1.322453704
madrs096	EL	25	0.84	0.312577062	0.289279196	61	0.655737705	0.272337115	0.43020951	0.016143241	0.010028781	0.164185941	26.1937315	1.902777778
madrs098	EL	15	1	0.239036196	0.27856181	34	0.852941176	0.219519918	0.375213886	0.011042796	0.014026184	0.175905094	15.28660611	1.375
madrs100	EL	50	0.8	0.304697461	0.324562294	88	0.568181818	0.354400476	0.496481288	0.013771353	0.008889078	0.154030308	12.38976614	1.380827506
madrs-smpl1	EL	42	0.904761905	0.222632356	0.291528734	106	0.679245283	0.23784177	0.40841737	0.012942408	0.009944823	0.168170214	30.19239666	3.002898551
madrs-smpl2	EL	35	0.942857143	0.209448224	0.25412792	81	0.802469136	0.234603933	0.39294959	0.011167349	0.011536066	0.139792293	34.72723733	1.573666667
madrs-smpl3	EL	51	0.843137255	0.243241481	0.26563953	118	0.618644068	0.258854818	0.40308867	0.013438663	0.009236744	0.111610591	30.34508308	3.059246377
madrs-smpl4	EL	52	0.942307692	0.161276696	0.194384189	142	0.626760563	0.359178136	0.48109085	0.016823373	0.01137843	0.172001362	40.88747737	3.523214286
madrs-smpl5	EL	47	0.936170213	0.210286784	0.271537991	114	0.728070175	0.26983843	0.427375135	0.012582434	0.010074309	0.145941854	41.20614453	3.176811594
madrs-smpl6	EL	35	0.885714286	0.241200775	0.244407787	78	0.730769231	0.237008748	0.391568844	0.011362703	0.010082853	0.134456605	29.0442153	1.8
madrs-smpl7	EL	31	0.935483871	0.237799923	0.268923927	75	0.826666667	0.21041256	0.365855124	0.010105846	0.013238595	0.15114218	43.29623363	1.802655678
madrs-smpl8	EL	63	0.968253968	0.176416124	0.219186708	137	0.751824818	0.274456301	0.518629994	0.009422644	0.018721974	0.150986955	107.4690881	1.495227273
